# Supplementary material for: Anti-Inflammatory Effects Exerted by 14-Methoxyalternate C from Antarctic Fungal Strain Pleosporales sp. SF-7343 via the Regulation of NF-κB and JAK2/STAT3 in HaCaT Human Keratinocytes
Source: Int J Mol Sci. 2022 Nov 24;23(23):14642. doi: 10.3390/ijms232314642 (PMC9740060; doi:10.3390/ijms232314642)
Supplement: Supplementary file 1 [file ijms-23-14642-s001.zip]

Archive with 1 entries (1 files):
- ijms-2013872-supplementary.pdf
